# Supplementary material for: Dose–Response Relationship Between Sleep Regularity Index and Stage-Specific Alzheimer’s Disease: Cross-Sectional Evidence from Japanese Adults
Source: Geriatrics (Basel). 2026 Mar 18;11(2):32. doi: 10.3390/geriatrics11020032 (PMC13010776; doi:10.3390/geriatrics11020032)
Supplement: Supplementary file 1 [file geriatrics-11-00032-s001.zip]

Archive with 1 entries (1 files):
- geriatrics-4141578-supplementary.pdf
